# Supplementary material for: Consonant and vowel articulation accuracy in younger and middle-aged Spanish healthy adults
Source: PLoS One. 2020 Nov 9;15(11):e0242018. doi: 10.1371/journal.pone.0242018 (PMC7652263; doi:10.1371/journal.pone.0242018)
Supplement: S3 Dataset — (ZIP) [file pone.0242018.s003.zip]

Archive with 4 entries (4 files):
- S3a Dataset_Figures 1 3 and 4.sav
- S3b Dataset figure 2.sav
- S3c Dataset figure 5.sav
- S3d Dataset figure 6.sav
